# Supplementary material for: Lack of Salivary Long Non-Coding RNA XIST Expression Is Associated with Increased Risk of Oral Squamous Cell Carcinoma: A Cross-Sectional Study
Source: J Clin Med. 2021 Oct 8;10(19):4622. doi: 10.3390/jcm10194622 (PMC8509565; doi:10.3390/jcm10194622)
Supplement: Supplementary file 1 [file jcm-10-04622-s001.zip]

Archive with 1 entries (1 files):
- jcm-1415788-supplementary.pdf
